# Supplementary material for: Global Status of Research on Lateral Lymph Nodes in Rectal Cancer from 1994 to 2022: A Bibliometric Analysis
Source: Healthcare (Basel). 2023 May 9;11(10):1362. doi: 10.3390/healthcare11101362 (PMC10218116; doi:10.3390/healthcare11101362)
Supplement: Supplementary file 1 [file healthcare-11-01362-s001.zip]

Archive with 1 entries (1 files):
- healthcare-2335375-supplementary.pdf
